# Supplementary material for: Nutrition Education to Reduce Metabolic Dysfunction for Spinal Cord Injury: A Module-Based Nutrition Education Guide for Healthcare Providers and Consumers
Source: J Pers Med. 2022 Dec 7;12(12):2029. doi: 10.3390/jpm12122029 (PMC9786330; doi:10.3390/jpm12122029)
Supplement: Supplementary file 1 [file jpm-12-02029-s001.zip]

Archive with 1 entries (1 files):
- jpm-1945797 SM.pdf
